# Supplementary material for: Early Biological Modulations Resulting from 1-Week Venlafaxine Exposure of Marine Mussels Mytilus galloprovincialis Determined by a Metabolomic Approach
Source: Metabolites. 2022 Feb 22;12(3):197. doi: 10.3390/metabo12030197 (PMC8949932; doi:10.3390/metabo12030197)
Supplement: Supplementary file 1 [file metabolites-12-00197-s001.zip]

Archive with 1 entries (1 files):
- metabolites-1539970-supplementary.pdf
